# Supplementary material for: Identification of ecdysteroids and ecdysteroidogenic genes in dragonflies and damselflies
Source: Sci Rep. 2025 Jul 1;15:21971. doi: 10.1038/s41598-025-08387-3 (PMC12217148; doi:10.1038/s41598-025-08387-3)
Supplement: Supplementary file 1 — Supplementary Material 1 [file 41598_2025_8387_MOESM1_ESM.xlsx]

## Sheet: TableS1
No.	Species	Sex	Region	Developmental stage	Date	No. of pairs	Sequence	Accession No.	Reference
1	Ischnura senegalensis	Unidentified	Whole body	Day 1, 120 eggs	2017.07.31	6025620	HiSeq 100 bp paired	DRR278508	Okude et al., 2022
2	Ischnura senegalensis	Unidentified	Whole body	Day 5, 40 eggs	2017.07.27	6339248	HiSeq 100 bp paired	DRR278509	Okude et al., 2022
3	Ischnura senegalensis	Unidentified	Whole body	Day 8, 40 eggs	2017.07.27	5740381	HiSeq 100 bp paired	DRR278510	Okude et al., 2022
4	Ischnura senegalensis	Unidentified	Whole body	3 Pronymphs	2017.08.10	19474345	HiSeq 150 bp paired	DRR278511	Okude et al., 2022
5	Ischnura senegalensis	Unidentified	Whole body	Day 1, 40 1st instar nymphs	2017.06.04	5887185	HiSeq 100 bp paired	DRR278512	Okude et al., 2022
6	Ischnura senegalensis	Unidentified	Whole body	Day 7, 4th instar nymph	2016.12.02	6098059	HiSeq 100 bp paired	DRR278513	Okude et al., 2022
7	Ischnura senegalensis	Unidentified	Whole body	Day 2, 5th instar nymph	2016.12.03	6237627	HiSeq 100 bp paired	DRR278514	Okude et al., 2022
8	Ischnura senegalensis	Unidentified	Whole body	Day 6, 5th instar nymph	2016.12.04	6860496	HiSeq 100 bp paired	DRR278515	Okude et al., 2022
9	Ischnura senegalensis	Unidentified	Whole body	Day 10, 5th instar nymph	2016.12.09	6753981	HiSeq 100 bp paired	DRR278516	Okude et al., 2022
10	Ischnura senegalensis	Unidentified	Whole body	Day 1, 6th instar nymph	2016.12.09	6419895	HiSeq 100 bp paired	DRR278517	Okude et al., 2022
11	Ischnura senegalensis	Unidentified	Whole body	Day 6, 6th instar nymph	2016.12.12	6809773	HiSeq 100 bp paired	DRR278518	Okude et al., 2022
12	Ischnura senegalensis	Unidentified	Whole body	Day 11, 6th instar nymph	2016.12.18	7609554	HiSeq 100 bp paired	DRR278519	Okude et al., 2022
13	Ischnura senegalensis	Unidentified	Whole body	Day 1, 7th instar nymph	2016.12.19	7085226	HiSeq 100 bp paired	DRR278520	Okude et al., 2022
14	Ischnura senegalensis	Male	Head	Early, penultimate instar nymph	2017.11.06	12576950	HiSeq 100 bp paired	DRR278521	Okude et al., 2022
15	Ischnura senegalensis	Male	Thorax	Early, penultimate instar nymph	2017.11.06	14058608	HiSeq 100 bp paired	DRR278522	Okude et al., 2022
16	Ischnura senegalensis	Male	Abdomen	Early, penultimate instar nymph	2017.11.06	13281142	HiSeq 100 bp paired	DRR278523	Okude et al., 2022
17	Ischnura senegalensis	Male	Wing buds	Early, penultimate instar nymph	2017.11.06	12383636	HiSeq 100 bp paired	DRR278524	Okude et al., 2022
18	Ischnura senegalensis	Male	Caudal gills	Early, penultimate instar nymph	2017.11.06	13722536	HiSeq 100 bp paired	DRR278525	Okude et al., 2022
19	Ischnura senegalensis	Female, Gynochrome	Head	Early, penultimate instar nymph	2023.07.17	6328148	HiSeq 150 bp paired	DRR656590	This study
20	Ischnura senegalensis	Female, Gynochrome	Thorax	Early, penultimate instar nymph	2023.07.17	6433501	HiSeq 150 bp paired	DRR656591	This study
21	Ischnura senegalensis	Female, Gynochrome	Abdomen	Early, penultimate instar nymph	2023.07.17	26225909	HiSeq 150 bp paired	DRR656592	This study
22	Ischnura senegalensis	Female, Gynochrome	Wing buds	Early, penultimate instar nymph	2023.07.17	5437403	HiSeq 150 bp paired	DRR656593	This study
23	Ischnura senegalensis	Female, Gynochrome	Caudal gills	Early, penultimate instar nymph	2023.07.17	5006108	HiSeq 150 bp paired	DRR656594	This study
24	Ischnura senegalensis	Male	Head	Middle, penultimate instar nymph	2017.02.06	6175552	HiSeq 100 bp paired	DRR278526	Okude et al., 2022
25	Ischnura senegalensis	Male	Thorax	Middle, penultimate instar nymph	2017.02.06	7082167	HiSeq 100 bp paired	DRR278527	Okude et al., 2022
26	Ischnura senegalensis	Male	Abdomen	Middle, penultimate instar nymph	2017.02.06	7291344	HiSeq 100 bp paired	DRR278528	Okude et al., 2022
27	Ischnura senegalensis	Male	Wing buds	Middle, penultimate instar nymph	2017.02.06	4927711	HiSeq 100 bp paired	DRR278529	Okude et al., 2022
28	Ischnura senegalensis	Male	Caudal gills	Middle, penultimate instar nymph	2017.02.06	6530420	HiSeq 100 bp paired	DRR278530	Okude et al., 2022
29	Ischnura senegalensis	Female, Gynochrome	Head	Middle, penultimate instar nymph	2023.06.24	5976076	HiSeq 150 bp paired	DRR656595	This study
30	Ischnura senegalensis	Female, Gynochrome	Thorax	Middle, penultimate instar nymph	2023.06.24	5674916	HiSeq 150 bp paired	DRR656596	This study
31	Ischnura senegalensis	Female, Gynochrome	Abdomen	Middle, penultimate instar nymph	2023.06.24	6780202	HiSeq 150 bp paired	DRR656597	This study
32	Ischnura senegalensis	Female, Gynochrome	Wing buds	Middle, penultimate instar nymph	2023.06.24	5771074	HiSeq 150 bp paired	DRR656598	This study
33	Ischnura senegalensis	Female, Gynochrome	Caudal gills	Middle, penultimate instar nymph	2023.06.24	4832188	HiSeq 150 bp paired	DRR656599	This study
34	Ischnura senegalensis	Male	Head	Late, penultimate instar nymph	2017.02.06	6775645	HiSeq 100 bp paired	DRR278531	Okude et al., 2022
35	Ischnura senegalensis	Male	Thorax	Late, penultimate instar nymph	2017.02.06	6625542	HiSeq 100 bp paired	DRR278532	Okude et al., 2022
36	Ischnura senegalensis	Male	Abdomen	Late, penultimate instar nymph	2017.02.06	6979181	HiSeq 100 bp paired	DRR278533	Okude et al., 2022
37	Ischnura senegalensis	Male	Wing buds	Late, penultimate instar nymph	2017.02.06	8277848	HiSeq 100 bp paired	DRR278534	Okude et al., 2022
38	Ischnura senegalensis	Male	Caudal gills	Late, penultimate instar nymph	2017.02.06	7409469	HiSeq 100 bp paired	DRR278535	Okude et al., 2022
39	Ischnura senegalensis	Female, Gynochrome	Head	Late, penultimate instar nymph	2023.08.06	5926597	HiSeq 150 bp paired	DRR656600	This study
40	Ischnura senegalensis	Female, Gynochrome	Thorax	Late, penultimate instar nymph	2023.08.06	4840941	HiSeq 150 bp paired	DRR656601	This study
41	Ischnura senegalensis	Female, Gynochrome	Abdomen	Late, penultimate instar nymph	2023.08.06	6336351	HiSeq 150 bp paired	DRR656602	This study
42	Ischnura senegalensis	Female, Gynochrome	Wing buds	Late, penultimate instar nymph	2023.08.06	5164468	HiSeq 150 bp paired	DRR656603	This study
43	Ischnura senegalensis	Female, Gynochrome	Caudal gills	Late, penultimate instar nymph	2023.08.06	5659564	HiSeq 150 bp paired	DRR656604	This study
44	Ischnura senegalensis	Male	Head	Stage 1 early, final instar nymph	2016.12.27	7021307	HiSeq 100 bp paired	DRR278536	Okude et al., 2022
45	Ischnura senegalensis	Male	Thorax	Stage 1 early, final instar nymph	2016.12.27	6097757	HiSeq 100 bp paired	DRR278537	Okude et al., 2022
46	Ischnura senegalensis	Male	Abdomen	Stage 1 early, final instar nymph	2016.12.27	6546475	HiSeq 100 bp paired	DRR278538	Okude et al., 2022
47	Ischnura senegalensis	Male	Wing buds	Stage 1 early, final instar nymph	2016.12.27	7031172	HiSeq 100 bp paired	DRR278539	Okude et al., 2022
48	Ischnura senegalensis	Male	Caudal gills	Stage 1 early, final instar nymph	2016.12.27	7375684	HiSeq 100 bp paired	DRR278540	Okude et al., 2022
49	Ischnura senegalensis	Female, Gynochrome	Head	Stage 1 early, final instar nymph	2023.06.19	6879757	HiSeq 150 bp paired	DRR656605	This study
50	Ischnura senegalensis	Female, Gynochrome	Thorax	Stage 1 early, final instar nymph	2023.06.19	5882169	HiSeq 150 bp paired	DRR656606	This study
51	Ischnura senegalensis	Female, Gynochrome	Abdomen	Stage 1 early, final instar nymph	2023.06.19	5955561	HiSeq 150 bp paired	DRR656607	This study
52	Ischnura senegalensis	Female, Gynochrome	Wing buds	Stage 1 early, final instar nymph	2023.06.19	6431421	HiSeq 150 bp paired	DRR656608	This study
53	Ischnura senegalensis	Female, Gynochrome	Caudal gills	Stage 1 early, final instar nymph	2023.06.19	5423991	HiSeq 150 bp paired	DRR656609	This study
54	Ischnura senegalensis	Male	Head	Stage 1 late, final instar nymph	2016.12.26	5656713	HiSeq 100 bp paired	DRR278541	Okude et al., 2022
55	Ischnura senegalensis	Male	Thorax	Stage 1 late, final instar nymph	2016.12.26	6380056	HiSeq 100 bp paired	DRR278542	Okude et al., 2022
56	Ischnura senegalensis	Male	Abdomen	Stage 1 late, final instar nymph	2016.12.26	7894950	HiSeq 100 bp paired	DRR278543	Okude et al., 2022
57	Ischnura senegalensis	Male	Wing buds	Stage 1 late, final instar nymph	2016.12.26	7131924	HiSeq 100 bp paired	DRR278544	Okude et al., 2022
58	Ischnura senegalensis	Male	Caudal gills	Stage 1 late, final instar nymph	2016.12.26	5249082	HiSeq 100 bp paired	DRR278545	Okude et al., 2022
59	Ischnura senegalensis	Female, Gynochrome	Head	Stage 1 late, final instar nymph	2023.06.22	6385310	HiSeq 150 bp paired	DRR656610	This study
60	Ischnura senegalensis	Female, Gynochrome	Thorax	Stage 1 late, final instar nymph	2023.06.22	5874170	HiSeq 150 bp paired	DRR656611	This study
61	Ischnura senegalensis	Female, Gynochrome	Abdomen	Stage 1 late, final instar nymph	2023.06.22	6429322	HiSeq 150 bp paired	DRR656612	This study
62	Ischnura senegalensis	Female, Gynochrome	Wing buds	Stage 1 late, final instar nymph	2023.06.22	5984905	HiSeq 150 bp paired	DRR656613	This study
63	Ischnura senegalensis	Female, Gynochrome	Caudal gills	Stage 1 late, final instar nymph	2023.06.22	8979173	HiSeq 150 bp paired	DRR656614	This study
64	Ischnura senegalensis	Male	Head	Stage 2a, final instar nymph	2017.01.10	7216078	HiSeq 100 bp paired	DRR278546	Okude et al., 2022
65	Ischnura senegalensis	Male	Thorax	Stage 2a, final instar nymph	2017.01.10	6803229	HiSeq 100 bp paired	DRR278547	Okude et al., 2022
66	Ischnura senegalensis	Male	Abdomen	Stage 2a, final instar nymph	2017.01.10	6210599	HiSeq 100 bp paired	DRR278548	Okude et al., 2022
67	Ischnura senegalensis	Male	Wing buds	Stage 2a, final instar nymph	2017.01.10	4967228	HiSeq 100 bp paired	DRR278549	Okude et al., 2022
68	Ischnura senegalensis	Male	Caudal gills	Stage 2a, final instar nymph	2017.01.10	6239575	HiSeq 100 bp paired	DRR278550	Okude et al., 2022
69	Ischnura senegalensis	Female, Gynochrome	Head	Stage 2a, final instar nymph	2023.06.26	6858716	HiSeq 150 bp paired	DRR656615	This study
70	Ischnura senegalensis	Female, Gynochrome	Thorax	Stage 2a, final instar nymph	2023.06.26	7311438	HiSeq 150 bp paired	DRR656616	This study
71	Ischnura senegalensis	Female, Gynochrome	Abdomen	Stage 2a, final instar nymph	2023.06.26	7638506	HiSeq 150 bp paired	DRR656617	This study
72	Ischnura senegalensis	Female, Gynochrome	Wing buds	Stage 2a, final instar nymph	2023.06.26	7519075	HiSeq 150 bp paired	DRR656618	This study
73	Ischnura senegalensis	Female, Gynochrome	Caudal gills	Stage 2a, final instar nymph	2023.06.26	5900315	HiSeq 150 bp paired	DRR656619	This study
74	Ischnura senegalensis	Male	Head	Stage 2b, final instar nymph	2016.12.30	5644182	HiSeq 100 bp paired	DRR278551	Okude et al., 2022
75	Ischnura senegalensis	Male	Thorax	Stage 2b, final instar nymph	2016.12.30	8095303	HiSeq 100 bp paired	DRR278552	Okude et al., 2022
76	Ischnura senegalensis	Male	Abdomen	Stage 2b, final instar nymph	2016.12.30	5826374	HiSeq 100 bp paired	DRR278553	Okude et al., 2022
77	Ischnura senegalensis	Male	Wing buds	Stage 2b, final instar nymph	2016.12.30	6403970	HiSeq 100 bp paired	DRR278554	Okude et al., 2022
78	Ischnura senegalensis	Male	Caudal gills	Stage 2b, final instar nymph	2016.12.30	3429068	HiSeq 100 bp paired	DRR278555	Okude et al., 2022
79	Ischnura senegalensis	Female, Gynochrome	Head	Stage 2b, final instar nymph	2023.06.30	6595252	HiSeq 150 bp paired	DRR656620	This study
80	Ischnura senegalensis	Female, Gynochrome	Thorax	Stage 2b, final instar nymph	2023.06.30	5324071	HiSeq 150 bp paired	DRR656621	This study
81	Ischnura senegalensis	Female, Gynochrome	Abdomen	Stage 2b, final instar nymph	2023.06.30	5895239	HiSeq 150 bp paired	DRR656622	This study
82	Ischnura senegalensis	Female, Gynochrome	Wing buds	Stage 2b, final instar nymph	2023.06.30	6677581	HiSeq 150 bp paired	DRR656623	This study
83	Ischnura senegalensis	Female, Gynochrome	Caudal gills	Stage 2b, final instar nymph	2023.06.30	7246707	HiSeq 150 bp paired	DRR656624	This study
84	Ischnura senegalensis	Male	Head	Stage 2c, final instar nymph	2017.01.03	5948406	HiSeq 100 bp paired	DRR278556	Okude et al., 2022
85	Ischnura senegalensis	Male	Thorax	Stage 2c, final instar nymph	2017.01.03	5240332	HiSeq 100 bp paired	DRR278557	Okude et al., 2022
86	Ischnura senegalensis	Male	Abdomen	Stage 2c, final instar nymph	2017.01.03	5865360	HiSeq 100 bp paired	DRR278558	Okude et al., 2022
87	Ischnura senegalensis	Male	Wing buds	Stage 2c, final instar nymph	2017.01.03	6412838	HiSeq 100 bp paired	DRR278559	Okude et al., 2022
88	Ischnura senegalensis	Male	Caudal gills	Stage 2c, final instar nymph	2017.01.03	4190630	HiSeq 100 bp paired	DRR278560	Okude et al., 2022
89	Ischnura senegalensis	Female, Gynochrome	Head	Stage 2c, final instar nymph	2023.08.04	6351353	HiSeq 150 bp paired	DRR656625	This study
90	Ischnura senegalensis	Female, Gynochrome	Thorax	Stage 2c, final instar nymph	2023.08.04	4953085	HiSeq 150 bp paired	DRR656626	This study
91	Ischnura senegalensis	Female, Gynochrome	Abdomen	Stage 2c, final instar nymph	2023.08.04	5038317	HiSeq 150 bp paired	DRR656627	This study
92	Ischnura senegalensis	Female, Gynochrome	Wing buds	Stage 2c, final instar nymph	2023.08.04	5660056	HiSeq 150 bp paired	DRR656628	This study
93	Ischnura senegalensis	Female, Gynochrome	Caudal gills	Stage 2c, final instar nymph	2023.08.04	5583981	HiSeq 150 bp paired	DRR656629	This study
94	Ischnura senegalensis	Male	Head	Stage 3, final instar nymph	2017.01.06	5985070	HiSeq 100 bp paired	DRR278561	Okude et al., 2022
95	Ischnura senegalensis	Male	Thorax	Stage 3, final instar nymph	2017.01.06	5943137	HiSeq 100 bp paired	DRR278562	Okude et al., 2022
96	Ischnura senegalensis	Male	Abdomen	Stage 3, final instar nymph	2017.01.06	5390833	HiSeq 100 bp paired	DRR278563	Okude et al., 2022
97	Ischnura senegalensis	Male	Wing buds	Stage 3, final instar nymph	2017.01.06	5704902	HiSeq 100 bp paired	DRR278564	Okude et al., 2022
98	Ischnura senegalensis	Male	Caudal gills	Stage 3, final instar nymph	2017.01.06	3468078	HiSeq 100 bp paired	DRR278565	Okude et al., 2022
99	Ischnura senegalensis	Female, Gynochrome	Head	Stage 3, final instar nymph	2023.07.05	4385036	HiSeq 150 bp paired	DRR656630	This study
100	Ischnura senegalensis	Female, Gynochrome	Thorax	Stage 3, final instar nymph	2023.07.05	5928436	HiSeq 150 bp paired	DRR656631	This study
101	Ischnura senegalensis	Female, Gynochrome	Abdomen	Stage 3, final instar nymph	2023.07.05	4963536	HiSeq 150 bp paired	DRR656632	This study
102	Ischnura senegalensis	Female, Gynochrome	Wing buds	Stage 3, final instar nymph	2023.07.05	6273189	HiSeq 150 bp paired	DRR656633	This study
103	Ischnura senegalensis	Female, Gynochrome	Caudal gills	Stage 3, final instar nymph	2023.07.05	6062966	HiSeq 150 bp paired	DRR656634	This study
104	Ischnura senegalensis	Male	Head	Day 1, teneral adult	2017.05.07	6522226	HiSeq 100 bp paired	DRR278566	Okude et al., 2022
105	Ischnura senegalensis	Male	Thorax	Day 1, teneral adult	2017.05.07	5827779	HiSeq 100 bp paired	DRR278567	Okude et al., 2022
106	Ischnura senegalensis	Male	Abdomen	Day 1, teneral adult	2017.05.07	5931828	HiSeq 100 bp paired	DRR278568	Okude et al., 2022
107	Ischnura senegalensis	Male	Wings	Day 1, teneral adult	2017.05.07	6791080	HiSeq 100 bp paired	DRR278569	Okude et al., 2022
108	Ischnura senegalensis	Female, Gynochrome	Head	Day 1, teneral adult	2017.05.12	5956338	HiSeq 100 bp paired	DRR278570	Okude et al., 2022
109	Ischnura senegalensis	Female, Gynochrome	Thorax	Day 1, teneral adult	2017.05.12	7050676	HiSeq 100 bp paired	DRR278571	Okude et al., 2022
110	Ischnura senegalensis	Female, Gynochrome	Abdomen	Day 1, teneral adult	2017.05.12	5078891	HiSeq 100 bp paired	DRR278572	Okude et al., 2022
111	Ischnura senegalensis	Female, Gynochrome	Wings	Day 1, teneral adult	2017.05.12	6353827	HiSeq 100 bp paired	DRR278573	Okude et al., 2022
112	Ischnura senegalensis	Male	Head	Mature adult	2017.07.24	6861939	HiSeq 100 bp paired	DRR278578	Okude et al., 2022
113	Ischnura senegalensis	Male	Thorax	Mature adult	2017.07.24	9694424	HiSeq 100 bp paired	DRR278579	Okude et al., 2022
114	Ischnura senegalensis	Male	Abdomen	Mature adult	2017.07.24	6183962	HiSeq 100 bp paired	DRR278580	Okude et al., 2022
115	Ischnura senegalensis	Male	Wings	Mature adult	2017.07.24	5041979	HiSeq 100 bp paired	DRR278581	Okude et al., 2022
116	Ischnura senegalensis	Female, Gynochrome	Head	Mature adult	2017.07.24	6239759	HiSeq 100 bp paired	DRR278582	Okude et al., 2022
117	Ischnura senegalensis	Female, Gynochrome	Thorax	Mature adult	2017.07.24	4633932	HiSeq 100 bp paired	DRR278583	Okude et al., 2022
118	Ischnura senegalensis	Female, Gynochrome	Abdomen	Mature adult	2017.07.24	7420696	HiSeq 100 bp paired	DRR278584	Okude et al., 2022
119	Ischnura senegalensis	Female, Gynochrome	Wings	Mature adult	2017.07.24	5688283	HiSeq 100 bp paired	DRR278585	Okude et al., 2022
120	Pseudothemis zonata	Unidentified	Whole body	Day 2, 60 eggs	2022.06.24	22114129	HiSeq 150 bp paired	DRR656635	This study
121	Pseudothemis zonata	Unidentified	Whole body	Day 6, 60 eggs	2022.06.28	15795094	HiSeq 150 bp paired	DRR656636	This study
122	Pseudothemis zonata	Unidentified	Whole body	Day 10, 20 eggs	2022.07.02	13714682	HiSeq 150 bp paired	DRR656637	This study
123	Pseudothemis zonata	Unidentified	Whole body	Day 1, 10 1st instar nymphs	2022.07.06	11853436	HiSeq 150 bp paired	DRR656638	This study
124	Pseudothemis zonata	Unidentified	Head	Antepenultimate instar nymph	2018.07.18	11606250	HiSeq 150 bp paired	DRR278618	Okude et al., 2022
125	Pseudothemis zonata	Unidentified	Abdomen	Antepenultimate instar nymph	2018.07.18	7336735	HiSeq 150 bp paired	DRR278619	Okude et al., 2022
126	Pseudothemis zonata	Unidentified	Head	Early, penultimate instar nymph	2018.07.18	11696484	HiSeq 150 bp paired	DRR278620	Okude et al., 2022
127	Pseudothemis zonata	Unidentified	Abdomen	Early, penultimate instar nymph	2018.07.18	10998003	HiSeq 150 bp paired	DRR278621	Okude et al., 2022
128	Pseudothemis zonata	Unidentified	Head	Late, penultimate instar nymph	2018.07.05	11491338	HiSeq 150 bp paired	DRR278622	Okude et al., 2022
129	Pseudothemis zonata	Unidentified	Abdomen	Late, penultimate instar nymph	2018.07.05	9656563	HiSeq 150 bp paired	DRR278623	Okude et al., 2022
130	Pseudothemis zonata	Unidentified	Head	Stage 1, final instar nymph	2018.06.23	10069907	HiSeq 150 bp paired	DRR278624	Okude et al., 2022
131	Pseudothemis zonata	Unidentified	Abdomen	Stage 1, final instar nymph	2018.06.23	10000667	HiSeq 150 bp paired	DRR278625	Okude et al., 2022
132	Pseudothemis zonata	Male	Head	Stage 2, final instar nymph	2019.06.17	9418295	HiSeq 150 bp paired	DRR278626	Okude et al., 2022
133	Pseudothemis zonata	Male	Abdomen	Stage 2, final instar nymph	2019.06.17	9959349	HiSeq 150 bp paired	DRR278627	Okude et al., 2022
134	Pseudothemis zonata	Female	Head	Stage 2, final instar nymph	2018.07.18	7898988	HiSeq 150 bp paired	DRR278628	Okude et al., 2022
135	Pseudothemis zonata	Female	Abdomen	Stage 2, final instar nymph	2018.07.18	7492421	HiSeq 150 bp paired	DRR278629	Okude et al., 2022
136	Pseudothemis zonata	Male	Head	Stage 3, final instar nymph	2019.06.17	8770163	HiSeq 150 bp paired	DRR278630	Okude et al., 2022
137	Pseudothemis zonata	Male	Abdomen	Stage 3, final instar nymph	2019.06.17	10081610	HiSeq 150 bp paired	DRR278631	Okude et al., 2022
138	Pseudothemis zonata	Female	Head	Stage 3, final instar nymph	2018.06.23	12504444	HiSeq 150 bp paired	DRR278632	Okude et al., 2022
139	Pseudothemis zonata	Female	Abdomen	Stage 3, final instar nymph	2018.06.23	10387022	HiSeq 150 bp paired	DRR278633	Okude et al., 2022
140	Pseudothemis zonata	Male	Head	Day 1, teneral adult	2018.06.22	12757252	HiSeq 150 bp paired	DRR278634	Okude et al., 2022
141	Pseudothemis zonata	Male	Abdomen	Day 1, teneral adult	2018.06.22	9287238	HiSeq 150 bp paired	DRR278635	Okude et al., 2022
142	Pseudothemis zonata	Female	Head	Day 1, teneral adult	2018.06.22	11078728	HiSeq 150 bp paired	DRR278636	Okude et al., 2022
143	Pseudothemis zonata	Female	Abdomen	Day 1, teneral adult	2018.06.22	9501004	HiSeq 150 bp paired	DRR278637	Okude et al., 2022
144	Pseudothemis zonata	Male	Head	Mature adult	2018.07.19	8594687	HiSeq 150 bp paired	DRR278638	Okude et al., 2022
145	Pseudothemis zonata	Male	Abdomen	Mature adult	2018.07.19	11269401	HiSeq 150 bp paired	DRR278639	Okude et al., 2022
146	Pseudothemis zonata	Female	Head	Mature adult	2018.07.19	9324165	HiSeq 150 bp paired	DRR278640	Okude et al., 2022
147	Pseudothemis zonata	Female	Abdomen	Mature adult	2018.07.19	8585507	HiSeq 150 bp paired	DRR278641	Okude et al., 2022

## Sheet: TableS2
Species	Sample ID	7dC (ng/mL)	2dE (ng/mL)	E (ng/mL)	20E (ng/mL)
Lestes temporalis	#1	572.204	0	0	7.45653
Lestes temporalis	#2	1739.65	0.00173755	0.618837	105.202
Lestes temporalis	#3	2282.46	1.8631	1.36187	212.883
Lestes temporalis	#4	1569.92	0	0	0
Mnais costalis	#1	2105.03	0	0	63.4039
Mnais costalis	#2	3111.61	0.608048	3.29009	177.221
Mnais costalis	#3	4664.8	1.87951	3.87799	166.309
Mnais costalis	#4	3422.39	0	4.37727	192.812
Ischnura senegalensis	#1	990.977	0	18.1271	645.108
Ischnura senegalensis	#2	658.932	0	9.85274	386.834
Ischnura senegalensis	#3	1979.62	0	11.2193	451.926
Ischnura senegalensis	#4	897.149	0	3.09265	433.49
Asiagomphus melaenops	#1	6190.62	22.1035	4.7369	213.886
Asiagomphus melaenops	#2	8677.89	22.3062	8.60731	121.734
Asiagomphus melaenops	#3	6620.21	20.8805	32.2691	436.836
Asiagomphus melaenops	#4	5560.97	0	0	55.6008
Sympetrum infuscatum	#1	2647.17	0	2.34081	232.471
Sympetrum infuscatum	#2	4274.63	62.621	5.57145	194.555
Sympetrum infuscatum	#3	2762.75	25.6907	3.51843	127.446
Sympetrum infuscatum	#4	4670.04	44.4226	2.40443	142.591
Sympetrum frequens	#1	3075.45	0.146392	2.29287	294.13
Sympetrum frequens	#2	1760.27	0	0	7.39737
Sympetrum frequens	#3	2733.81	3.73467	4.94561	742.285
Sympetrum frequens	#4	3195.44	0	0	4.20422
Pseudothemis zonata	#1	4795.03	0.0793878	2.26798	445.202
Pseudothemis zonata	#2	6765.53	0	0	108.711
Pseudothemis zonata	#3	4953.82	3.38621	10.9198	890.811
Pseudothemis zonata	#4	4289.64	0	0	22.7899
Orthetrum albistylum	#1	2753.68	0	0	18.5145
Orthetrum albistylum	#2	4323.34	73.9492	12.8206	93.3607
Orthetrum albistylum	#3	3853.51	135.089	32.2523	304.198
Orthetrum albistylum	#4	8494.41	103.033	35.567	376.307

## Sheet: TableS3
Species	Stage	Sample ID	7dC (ng/mL)	E (ng/mL)	20E (ng/mL)
Ischnura senegalensis	Early, penultimate instar nymph	#1	436.596	0	0
Ischnura senegalensis	Early, penultimate instar nymph	#2	451.878	0	0
Ischnura senegalensis	Early, penultimate instar nymph	#3	270.315	0	0
Ischnura senegalensis	Early, penultimate instar nymph	#4	312.621	0	0
Ischnura senegalensis	Late, penultimate instar nymph	#1	515.972	0	33.649
Ischnura senegalensis	Late, penultimate instar nymph	#2	1519.04	0	51.3639
Ischnura senegalensis	Late, penultimate instar nymph	#3	1070.9	0	108.735
Ischnura senegalensis	Late, penultimate instar nymph	#4	934.94	0	0
Ischnura senegalensis	Stage 1 early, final instar nymph	#1	961.91	0	0
Ischnura senegalensis	Stage 1 early, final instar nymph	#2	205.115	0	0
Ischnura senegalensis	Stage 1 early, final instar nymph	#3	336.625	0	0
Ischnura senegalensis	Stage 1 early, final instar nymph	#4	418.106	0	0
Ischnura senegalensis	Stage 1 late, final instar nymph	#1	946.64	0	3.72279
Ischnura senegalensis	Stage 1 late, final instar nymph	#2	701.529	0	8.3161
Ischnura senegalensis	Stage 1 late, final instar nymph	#3	1030.8	0	7.78488
Ischnura senegalensis	Stage 1 late, final instar nymph	#4	920.193	0	0
Ischnura senegalensis	Stage 2a, final instar nymph	#1	455.131	0	34.0053
Ischnura senegalensis	Stage 2a, final instar nymph	#2	947.376	0	57.719
Ischnura senegalensis	Stage 2a, final instar nymph	#3	948.246	0	51.9933
Ischnura senegalensis	Stage 2a, final instar nymph	#4	1000.86	0	41.2762
Ischnura senegalensis	Stage 2b, final instar nymph	#1	990.977	18.1271	645.108
Ischnura senegalensis	Stage 2b, final instar nymph	#2	658.932	9.85274	386.834
Ischnura senegalensis	Stage 2b, final instar nymph	#3	1979.62	11.2193	451.926
Ischnura senegalensis	Stage 2b, final instar nymph	#4	897.149	3.09265	433.49
Ischnura senegalensis	Stage 2c, final instar nymph	#1	545.691	0	360.083
Ischnura senegalensis	Stage 2c, final instar nymph	#2	684.034	7.58484	491.492
Ischnura senegalensis	Stage 2c, final instar nymph	#3	832.787	0	545.445
Ischnura senegalensis	Stage 2c, final instar nymph	#4	744.126	8.16786	600.87
Ischnura senegalensis	Stage 3, final instar nymph	#1	347.933	0	18.1832
Ischnura senegalensis	Stage 3, final instar nymph	#2	559.274	0	18.323
Ischnura senegalensis	Stage 3, final instar nymph	#3	321.091	0	15.541
Ischnura senegalensis	Stage 3, final instar nymph	#4	251.698	0	0

## Sheet: TableS4
Species	Stage	Sample ID	E (ng/mL)	20E (ng/mL)
Ischnura senegalensis	Early (day 1), penultimate instar nymph	Male #1	0.302016	4.79214
Ischnura senegalensis	Early (day 1), penultimate instar nymph	Male #2	0	2.2831
Ischnura senegalensis	Early (day 1), penultimate instar nymph	Male #3	0	1.22834
Ischnura senegalensis	Early (day 1), penultimate instar nymph	Male #4	0.0540579	3.49607
Ischnura senegalensis	Early (day 1), penultimate instar nymph	Female #1	0	2.64905
Ischnura senegalensis	Early (day 1), penultimate instar nymph	Female #2	1.01714	1.10466
Ischnura senegalensis	Early (day 1), penultimate instar nymph	Female #3	0.0696797	2.70326
Ischnura senegalensis	Early (day 1), penultimate instar nymph	Female #4	0.00345145	1.04521
Ischnura senegalensis	Middle (day 6), penultimate instar nymph	Male #1	2.61539	21.9107
Ischnura senegalensis	Middle (day 6), penultimate instar nymph	Male #2	6.64794	194.812
Ischnura senegalensis	Middle (day 6), penultimate instar nymph	Male #3	0	3.4381
Ischnura senegalensis	Middle (day 6), penultimate instar nymph	Male #4	0.71298	18.9064
Ischnura senegalensis	Middle (day 6), penultimate instar nymph	Female #1	0.279222	13.6268
Ischnura senegalensis	Middle (day 6), penultimate instar nymph	Female #2	0.796767	18.0019
Ischnura senegalensis	Middle (day 6), penultimate instar nymph	Female #3	0.35203	1.74025
Ischnura senegalensis	Middle (day 6), penultimate instar nymph	Female #4	2.58127	55.5393
Ischnura senegalensis	Late (day 11), penultimate instar nymph	Male #1	30.9936	453.434
Ischnura senegalensis	Late (day 11), penultimate instar nymph	Male #2	12.7861	307.898
Ischnura senegalensis	Late (day 11), penultimate instar nymph	Male #3	14.6997	262.214
Ischnura senegalensis	Late (day 11), penultimate instar nymph	Male #4	3.07534	84.9663
Ischnura senegalensis	Late (day 11), penultimate instar nymph	Female #1	3.31362	79.5874
Ischnura senegalensis	Late (day 11), penultimate instar nymph	Female #2	0.866547	10.6913
Ischnura senegalensis	Late (day 11), penultimate instar nymph	Female #3	1.40273	34.8468
Ischnura senegalensis	Late (day 11), penultimate instar nymph	Female #4	29.7906	676.43
Ischnura senegalensis	Stage 1 (day 1), final instar nymph	Male #1	0.0576527	2.12709
Ischnura senegalensis	Stage 1 (day 1), final instar nymph	Male #2	0.0138484	2.31216
Ischnura senegalensis	Stage 1 (day 1), final instar nymph	Male #3	0.445668	37.533
Ischnura senegalensis	Stage 1 (day 1), final instar nymph	Male #4	0.898625	11.0244
Ischnura senegalensis	Stage 1 (day 1), final instar nymph	Female #1	0.218699	7.41383
Ischnura senegalensis	Stage 1 (day 1), final instar nymph	Female #2	0.143455	2.48675
Ischnura senegalensis	Stage 1 (day 1), final instar nymph	Female #3	0.267981	27.0113
Ischnura senegalensis	Stage 1 (day 1), final instar nymph	Female #4	1.89913	13.4065
Ischnura senegalensis	Stage 1 (day 6), final instar nymph	Male #1	0.213325	3.36564
Ischnura senegalensis	Stage 1 (day 6), final instar nymph	Male #2	0	3.46732
Ischnura senegalensis	Stage 1 (day 6), final instar nymph	Male #3	0.93453	17.3507
Ischnura senegalensis	Stage 1 (day 6), final instar nymph	Male #4	1.9684	27.6339
Ischnura senegalensis	Stage 1 (day 6), final instar nymph	Female #1	0	1.40563
Ischnura senegalensis	Stage 1 (day 6), final instar nymph	Female #2	0.052496	0.566682
Ischnura senegalensis	Stage 1 (day 6), final instar nymph	Female #3	5.46564	62.3893
Ischnura senegalensis	Stage 1 (day 6), final instar nymph	Female #4	1.91597	28.959
Ischnura senegalensis	Stage 2a (day 11), final instar nymph	Male #1	1.59751	39.4831
Ischnura senegalensis	Stage 2a (day 11), final instar nymph	Male #2	3.74977	110.717
Ischnura senegalensis	Stage 2a (day 11), final instar nymph	Male #3	11.5586	521.27
Ischnura senegalensis	Stage 2a (day 11), final instar nymph	Male #4	9.20658	199.38
Ischnura senegalensis	Stage 2a (day 11), final instar nymph	Female #1	4.28771	128.737
Ischnura senegalensis	Stage 2a (day 11), final instar nymph	Female #2	8.03183	366.837
Ischnura senegalensis	Stage 2a (day 11), final instar nymph	Female #3	8.88969	401.272
Ischnura senegalensis	Stage 2a (day 11), final instar nymph	Female #4	9.99956	519.009
Ischnura senegalensis	Stage 2b (day 13), final instar nymph	Male #1	10.6616	660.897
Ischnura senegalensis	Stage 2b (day 13), final instar nymph	Male #2	17.9201	1268.85
Ischnura senegalensis	Stage 2b (day 13), final instar nymph	Male #3	26.3578	1444.94
Ischnura senegalensis	Stage 2b (day 13), final instar nymph	Male #4	10.4201	620.848
Ischnura senegalensis	Stage 2b (day 13), final instar nymph	Female #1	48.1578	2087.52
Ischnura senegalensis	Stage 2b (day 13), final instar nymph	Female #2	12.6501	1463.18
Ischnura senegalensis	Stage 2b (day 13), final instar nymph	Female #3	5.343	393.02
Ischnura senegalensis	Stage 2b (day 13), final instar nymph	Female #4	13.7111	656.131
Ischnura senegalensis	Stage 2c (day 15), final instar nymph	Male #1	3.32255	813.367
Ischnura senegalensis	Stage 2c (day 15), final instar nymph	Male #2	1.58203	357.832
Ischnura senegalensis	Stage 2c (day 15), final instar nymph	Male #3	4.00205	925.509
Ischnura senegalensis	Stage 2c (day 15), final instar nymph	Male #4	5.40133	418.366
Ischnura senegalensis	Stage 2c (day 15), final instar nymph	Female #1	3.20143	941.225
Ischnura senegalensis	Stage 2c (day 15), final instar nymph	Female #2	7.08616	343.535
Ischnura senegalensis	Stage 2c (day 15), final instar nymph	Female #3	3.62328	1039.03
Ischnura senegalensis	Stage 2c (day 15), final instar nymph	Female #4	5.24976	315.484
Ischnura senegalensis	Stage 3 (day 17), final instar nymph	Male #1	0	0.0934125
Ischnura senegalensis	Stage 3 (day 17), final instar nymph	Male #2	0	1.0785
Ischnura senegalensis	Stage 3 (day 17), final instar nymph	Male #3	0.751201	59.3576
Ischnura senegalensis	Stage 3 (day 17), final instar nymph	Male #4	0.706716	16.4916
Ischnura senegalensis	Stage 3 (day 17), final instar nymph	Female #1	0	0
Ischnura senegalensis	Stage 3 (day 17), final instar nymph	Female #2	1.29837	107.503
Ischnura senegalensis	Stage 3 (day 17), final instar nymph	Female #3	0.838536	157.197
Ischnura senegalensis	Stage 3 (day 17), final instar nymph	Female #4	4.24091	101.082
Pseudothemis zonata	Stage 1, final instar nymph	Male #1	3.76433	25.4005
Pseudothemis zonata	Stage 1, final instar nymph	Male #2	0.0219941	3.83086
Pseudothemis zonata	Stage 1, final instar nymph	Male #3	0.153533	2.76738
Pseudothemis zonata	Stage 1, final instar nymph	Male #4	0.15098	1.72649
Pseudothemis zonata	Stage 1, final instar nymph	Female #1	0.732786	9.9766
Pseudothemis zonata	Stage 1, final instar nymph	Female #2	0.0494996	3.96504
Pseudothemis zonata	Stage 1, final instar nymph	Female #3	0.557874	7.55359
Pseudothemis zonata	Stage 1, final instar nymph	Female #4	0.0225607	2.2904
Pseudothemis zonata	Stage 2, final instar nymph	Male #1	11.207	251.026
Pseudothemis zonata	Stage 2, final instar nymph	Male #2	8.96894	249.907
Pseudothemis zonata	Stage 2, final instar nymph	Male #3	4.51501	161.624
Pseudothemis zonata	Stage 2, final instar nymph	Male #4	6.93852	219.687
Pseudothemis zonata	Stage 2, final instar nymph	Female #1	3.62375	120.883
Pseudothemis zonata	Stage 2, final instar nymph	Female #2	7.81812	142.614
Pseudothemis zonata	Stage 2, final instar nymph	Female #3	9.4663	188.372
Pseudothemis zonata	Stage 2, final instar nymph	Female #4	6.15828	138.031
Pseudothemis zonata	Stage 3, final instar nymph	Male #1	1.85297	54.3314
Pseudothemis zonata	Stage 3, final instar nymph	Male #2	0.0304437	0.854429
Pseudothemis zonata	Stage 3, final instar nymph	Male #3	0.726081	29.0466
Pseudothemis zonata	Stage 3, final instar nymph	Male #4	1.15248	101.831
Pseudothemis zonata	Stage 3, final instar nymph	Female #1	0.723639	31.7933
Pseudothemis zonata	Stage 3, final instar nymph	Female #2	2.51487	93.0986
Pseudothemis zonata	Stage 3, final instar nymph	Female #3	2.38768	66.5147
Pseudothemis zonata	Stage 3, final instar nymph	Female #4	0.0794581	1.15825
